# Supplementary material for: Variability in Anthocyanin Expression in Native Maize: Purple Totomoxtle as a Phenotypic Trait of Agroecological Value
Source: Plants (Basel). 2025 Aug 12;14(16):2511. doi: 10.3390/plants14162511 (PMC12389302; doi:10.3390/plants14162511)
Supplement: Supplementary file 1 [file plants-14-02511-s001.zip]

Archive with 1 entries (1 files):
- plants-3792356-supplementary.pdf
